# Supplementary material for: In Vitro Evaluation of DSPE-PEG (5000) Amine SWCNT Toxicity and Efficacy as a Novel Nanovector Candidate in Photothermal Therapy by Response Surface Methodology (RSM)
Source: Cells. 2021 Oct 25;10(11):2874. doi: 10.3390/cells10112874 (PMC8616160; doi:10.3390/cells10112874)
Supplement: Supplementary file 1 [file cells-10-02874-s001.zip]

Archive with 1 entries (1 files):
- cells-1420947-supplementary.pdf
